# Supplementary material for: Clinical and Behavioral Correlates of Blood Acylcarnitine Profiles in Children with Autism Spectrum Disorder: A Cross-Sectional Analysis
Source: Children (Basel). 2025 Jun 27;12(7):848. doi: 10.3390/children12070848 (PMC12293323; doi:10.3390/children12070848)
Supplement: Supplementary file 1 [file children-12-00848-s001.zip]

Archive with 1 entries (1 files):
- children-3652953-supplementary.pdf
